# Supplementary material for: Ecotype Variation in Trace Element Content of Hard Tissues in the European Roe Deer (Capreolus capreolus)
Source: Arch Environ Contam Toxicol. 2018 Nov 15;76(1):76–86. doi: 10.1007/s00244-018-0580-4 (PMC6326995; doi:10.1007/s00244-018-0580-4)
Supplement: Supplementary file 1 — Supplementary material 1 (XLSX 76 kb) [file 244_2018_580_MOESM1_ESM.xlsx]

## Sheet: Roe deer
Individual ID	Site	Ecotype	Year	Age	Sample type	Barium concentration (mg/kg d.m.)	Copper concentration (mg/kg d.m.)	Iron concentration (mg/kg d.m.)	Lead concentration (mg/kg d.m.)	Manganese concentration (mg/kg d.m.)	Strontium concentration (mg/kg d.m.)	Zinc concentration (mg/kg d.m.)	Fluoride concentration (mg/kg d.m.)
1	1	1	2009	2	Bone	190.002	6.09097	19.2729	0.402731	6.3637	126.456	86.6372
2	1	1	2009	2	Bone	102.189	6.37506		0.679694	6.56257	100.22	131.72	18.35
3	1	1	2009	1	Bone	103.637	6.00006	37.9095	0.456368	6.3637	119.91	109.365	6.93
4	1	1	2009	3	Bone	137.549	4.69816	15.9058	0.51793	4.52835	134.605	80.7744	0.87
5	1	1	2009	2	Bone	169.287	4.92862	22.2145	0.445004	5.00005	89.7152	69.0007	1.96
6	1	1	2009	3	Bone	174.629	4.43288	33.8959	0.726276	6.26872	97.2995	92.3741	1.22
7	1	1	2009	4	Bone	176.113	5.11116	16.9446	0.581117	5.55561	132.557	97.501	0.49
8	1	1	2009	2	Bone	134.446	4.94449	19.0002	0.18778	4.44449	106.279	99.7232	1.05
9	1	1	2009	4	Bone								3.29
10	1	1	2009	1	Bone	117.501	4.60005	26.5003	0.501005	5.50006	127.251	130.351	4.65
11	1	1	2009	1	Bone	194.402	4.80005		0.520805	9.6001	99.001	134.041	5.3
12	2	2	2010	4	Bone								0.66
13	2	2	2010	2	Bone	124.617	4.8462	14.6155	0.596929	4.61543	59.0775	90.7701	1.43
14	2	2	2010	4	Bone	191.145	5.14291	16.1144	0.700293	5.14291	6.08578	93.6867	7.77
15	2	2	2010	3	Bone	313.424	4.1053	14.0133	0.172896	3.94741	111.633	93.9483	0.65
16	2	2	2010	1	Bone	268.185	4.63641	21.2729	0.947282	6.3637	70.0007	84.6372	3.99
17	2	2	2010	1	Bone	276.525	5.47832	21.0002	0.863487	7.82617	69.9137	88.1748	1.42
18	2	2	2010	2	Bone	213.937	4.27873	15.6395	0.217871	5.40989	69.0499	108.001
19	2	2	2010	2	Bone	142.729	5.18187	14.6365	0.304549	5.4546	57.6369	112.91	2.27
20	2	2	2010	1	Bone	144.508	5.15498	19.2678	0.375215	5.07047	72.9303	111.212	0.92
21	2	2	2010	1	Bone	203.866	4.77278	17.1138	0.46705	5.4546	81.4099	74.4553	2.9
22	2	2	2010	4	Bone								12.35
23	2	2	2010	2	Bone	284.757	4.77054	11.2624	0.5223	5.9017	57.1481	101.165	7.77
24	2	2	2010	1	Bone	251.615	5.22586	23.1293	0.512908	6.77426	124.356	91.259	1.56
25	2	2	2010	1	Bone	163.502	4.72505	17.7002	0.743257	7.50008	60.1506	96.976	6.53
26	2	2	2010	2	Bone	256.747	4.814	20.3025	0.583262	5.58145	86.0939	108.141	4.15
27	2	2	2010	1	Bone	154.668		19.7335	0.636673	6.66673	58.9339	77.5341	4.74
28	2	2	2010	2	Bone	171.854	4.00004	11.9631	0.185187	4.44449	64.5192	102.742	5.03
29	2	2	2010	4	Bone	220.558	4.50005	15.0002	0.974454	6.66673	72.0563	95.1121	6.87
30	2	2	2010	1	Bone	221.473	5.1177	19.1473	0.20912	10.5883	54.7064	92.0303	6.85
31	2	2	2010	1	Bone	199.335	4.80005	22.2669	0.462005	6.66673	59.9339	73.5341	0.69
32	2	2	2010	2	Bone	219.133	4.36961	13.174	1.2274	7.17398	57.6528	97.3053	5.79
33	2	2	2010	3	Bone	240.802	4.16004	10.6801	0.526005	8.40008	53.5205	104.921	3.69
34	2	2	2010	1	Bone	183.43	4.62862	19.9716	0.241717	6.00006	68.8293	77.2293	1.87
35	2	2	2010	2	Bone	199.638	4.63641	15.1638	0.23073	8.1819	51.3278	90.5464	0.36
36	2	2	2010	1	Bone	228.184	4.45459	17.8184	0.70728	7.2728	70.3643	84.4554	0.7
37	2	2	2010	2	Bone	248.252	4.72505	16.0502	0.656257	6.00006	68.5507	100.501	0.34
38	2	2	2010	1	Bone	119.287	4.57147	16.7145	0.0964295	5.71434	62.0006	90.4295	0.11
39	2	2	2010	1	Bone	167.757		22.5308	0.142042	7.95926	67.4088	115.226	15.61
40	2	2	2012	1	Bone	260.895		26.3574	0.258217	14.4644	87.483	137.573	0.78
41	2	2	2012	3	Bone	324.17	4.00004	19.0419	0.590839	7.50008	88.2509	97.251	12.99
42	2	2	2012	1	Bone	167.905	4.30649	27.7745	1.27259	14.0324	71.3233	95.759	5.48
43	2	2	2012	3	Bone	255.003	4.93755	18.1252	0.916884	13.1251	64.3131	118.814	3.03
44	3	2	2009	3	Bone	327.191	4.9688	18.0939	0.300003	5.62506	94.9697	85.8759	3.33
45	3	2	2009	4	Bone	277.585	4.7473	16.5496	0.224178	6.59347	81.0338	88.5503	22.53
46	3	2	2009	1	Bone	268.539	4.82932	20.7075	0.928546	5.122	90.3668	78.513	2.6
47	3	2	2009	1	Bone	307.003	5.00005	29.6003	0.298003	6.00006	88.9009	88.4009	8.55
48	3	2	2009	1	Bone	213.431	5.22862	23.8288	0.518577	6.00006	90.258	86.4866	4.45
49	3	2	2009	1	Bone	297.033	4.5149	18.8319	0.166338	5.94065	106.813	84.9513	0.17
50	3	2	2009	1	Bone	207.502	5.08338	22.8336	0.150835	6.66673	111.418	91.5009	1.58
51	3	2	2009	1	Bone	305.836	5.00005	20.6669	0.605839	5.83339	123.085	95.501	6.3
52	3	2	2009	1	Bone	338.827	5.02946	25.9414	0.521476	7.05889	150.531	102.089	7.15
53	3	2	2009	3	Bone	300.86	4.58576	14.3573	0.342003	6.85721	75.4722	101.315	16.45
54	3	2	2009	2	Bone	203.384	4.23534	36.971	0.434563	5.29417	90.8391	92.2509	1.13
55	3	2	2009	3	Bone	224.785	4.26091	16.1741	0.168697	6.08702	66.5659	109.74	4.15
56	3	2	2009	3	Bone	258.496	4.27402	12.4111	0.391648	6.16445	77.9186	75.0418	1.55
57	4	1	2009	1	Bone	159.002	4.95005	15.6752	1.69652	4.50005	98.401	80.4758	6.37
58	4	1	2009	1	Bone	124.501	4.70005	21.8502	0.246502	5.00005	95.301	77.8508	5.44
59	4	1	2009	4	Bone	142.786	3.83548	12.19	0.206205	3.03801	103.254	102.381
60	4	1	2009	2	Bone	122.144	4.6429	16.5716	0.571434	5.00005	79.1436	86.2866	3.57
61	4	1	2009	1	Bone	121.201	4.92005	18.6602	0.529205	5.40005	84.4208	98.041	0.3
62	4	1	2009	3	Bone	131.54	5.38467	20.6156	0.58539	6.15391	74.0007	77.1546	4.14
63	4	1	2009	4	Bone	159.852	3.94034	14.4628	1.1118	4.02989	95.8666	85.4337	9.64
64	4	1	2009	2	Bone	132.224	4.16671	17.7224	0.34667	4.44449	73.9452	82.1675	1.46
65	4	1	2009	2	Bone	153.052	4.27123	13.8815	0.177459	4.57632	106.526	97.6281	1.72
66	4	1	2009	3	Bone	135.001		14.889	0.994454	4.44449	84.9453	85.0564	12.4
67	4	1	2009	2	Bone	126.924	6.00006	27.0003	0.471928	6.92315	90.3471	112.27	13.29
68	4	1	2009	4	Bone	135.001	4.70459	18.1365	0.375686	4.09095	79.0917	94.0919	3.88
69	4	1	2009	2	Bone	68.6849	5.36847	17.2107	0.466584	3.94741	83.8429	97.9747	2.58
70	4	1	2010	1	Bone	140.001	5.8572	23.1431	0.360004	7.14293	114.144	85.4294	0.45
71	4	1	2010	3	Bone	115.264	5.44742	20.6844	0.0513163	5.52637	85.264	117.001	21.88
72	4	1	2013	1	Bone	79.4374	4.39441	20.0284	0.169438	4.22539	77.536	84.5501	2.27
73	4	1	2013	4	Bone	102.274	4.13641	32.9094	0.28773	4.5455	76.5462	89.2282	1.61
74	4	1	2013	2	Bone	177.044	3.88736	16.7326	0.664655	4.22539	107.874	84.8459	8.53
75	4	1	2013	1	Bone	103.287	4.15718	21.9002	0.156859	4.28576	76.2008	82.2865	3.67
76	4	1	2013	1	Bone	92.478	4.40371	31.1563	0.845513	5.50464	84.166	105.194	2.8
77	4	1	2013	4	Bone	78.4218	4.31583	23.8423	0.191055	4.21057	87.7377	69.3165	2.49
78	4	1	2013	4	Bone	123.282	4.26567	24.0002	0.706882	5.62506	62.6725	85.5009	1.66
79	4	1	2013	1	Bone	144.763	4.1429	22.4288	0.656673	4.76195	94.9057	112.096	3.15
80	4	1	2013	1	Bone	102.274	4.77278	29.1821	0.267275	6.13643	90.6145	100.365	1.27
81	4	1	2013	3	Bone	111.251	3.90629	17.2502	0.177814	4.06254	86.5946	88.2196	1.89
82	4	1	2013	1	Bone	129.769	4.74423	34.3957	0.150699	5.58145	91.1172	100.327	0.6
83	5	1	2009	1	Bone	244.69	5.43755	24.9377	0.634694	6.56257	62.9069	98.8135
84	5	1	2009	4	Bone	240.002	5.06255	18.1877		6.25006	96.8135	94.4384	7.87
85	5	1	2009	4	Bone	164.32	4.05686	17.2843	0.936828	4.09095	88.7736	87.2395	13.51
86	5	1	2009	2	Bone	251.253	5.17505	21.1502	0.874509	5.25005	99.301	85.2009	7.87
87	5	1	2009	2	Bone	314.253	5.17505	17.5502	0.96226	6.00006	92.3259	97.051	0.31
88	5	1	2009	4	Bone	230.002	4.57147	15.6668	0.233336	5.23815	95.239	104.715	1.19
89	5	1	2009	1	Bone								0.96
90	5	1	2009	1	Bone	168.65	4.946	25.3786	0.278111	5.67573	92.2712	80.19	2.25
91	5	1	2009	3	Bone	246.156	5.07697	18.0002	0.396927	6.15391	95.0779	86.6163	6.59
92	5	1	2009	1	Bone	255.003	6.00006	24.4618	0.99001	8.077	72.0007	73.27	1.88
93	5	1	2009	3	Bone	257.225	5.00005	19.1669	0.84612	5.00005	111.057	98.2232	0.89
94	5	1	2009	1	Bone	260.003	5.87506	26.8753	0.97876	7.50008	111.626	103.126	1.44
95	5	1	2009	3	Bone	199.861	6.25358	40.437	1.01071	4.22539	83.4938	86.6628	0.97
96	5	1	2009	2	Bone	312.958	4.77278	19.5002	0.356594	6.81825	54.7505	78.6826	14.73
97	5	1	2009	2	Bone	174.377	5.81256	46.5005	1.69564	4.37504	68.8757	84.0633	3.99
98	5	1	2009	4	Bone	196.288	5.40005	19.2859	2.19002	6.00006	123.087	98.1438	3.02
99	5	1	2009	1	Bone	325.718	5.22862	22.4574	1.93888	6.00006	84.858	84.0008	4.49
100	5	1	2009	3	Bone	236.669	4.91672	22.0836	1.30501	6.66673	75.5008	85.6675	0.5
ID	5	1	2009	2	Bone	276.114	4.66671	17.8891	2.55891	5.55561	95.2232	84.3342	4.34
102	5	1	2009	1	Bone	282.669	4.73338	20.4669	0.634006	5.33339	107.868	85.6009	4.29
103	5	1	2009	1	Bone	338.753	6.00006	28.7503	0.110001	7.50008	84.0008	95.626	3.66
104	6	1	2009	2	Bone	159.058	4.58495	15.5096	0.997368	5.09439	102.963	84.5669	15.43
105	6	1	2009	2	Bone	175.557	4.96301	19.1113	0.765934	6.66673	119.853	99.7788	12.33
106	6	1	2009	3	Bone	271.307	4.6957	17.6089	0.263481	5.86962	137.154	88.3704	22.19
107	6	1	2009	1	Bone	188.573	5.46434	25.5003	1.20215	5.3572	105.858	72.6436	1.46
108	6	1	2009	1	Bone	274.69	5.06255	23.4377	0.239065	6.56257	91.1259	81.8446	5.85
109	6	1	2009	3	Bone	201.138	4.90914	20.3184	0.66887	5.4546	104.456	97.2282	15.02
110	6	1	2009	1	Bone	165.002	4.81255	31.8128	0.340003	5.00005	123.376	84.9383	0.84
111	6	1	2009	1	Bone	275.22	6.00006	37.1743	0.516527	9.13053	103.566	78.9138	1.13
112	6	1	2010	2	Bone	159.058	4.58495	15.5096	0.997368	5.09439	102.963	84.5669	0.53
113	6	1	2010	4	Bone	242.545	4.32208	13.0679	0.975772	4.57632	124.628	76.1703	4.64
114	6	1	2010	3	Bone	203.167	3.94941	10.4811	0.348991	3.79751	128.47	94.7858	2.04
115	7	1	2009	2	Bone	167.874	4.08515	17.6172	0.663198	4.46813	65.9368	81.1285	2.83
116	7	1	2009	1	Bone	204.946	4.9214	26.0227	0.12135	5.39331	112.316	93.2369	0.92
117	7	1	2009	2	Bone	318.003	4.80005	21.4669	0.70734	7.33341	113.268	90.7342	0.2
118	7	1	2009	1	Bone	278.826	5.1177	26.912	0.113825	6.17653	94.148	93.7951	4.44
119	7	1	2009	2	Bone	266.669	4.46671	20.9335	0.388004	7.33341	87.1342	104.201	1.44
120	7	1	2009	3	Bone	339.733	5.27032	28.3787	0.763791	14.5947	137.028		0.35
121	7	1	2009	2	Bone	223.502	4.65005	20.8502	1.51002	7.50008	87.5509	98.951	0.77
122	7	1	2009	4	Bone	192.583	6.00006	24.4841	0.723878	9.67752	117.485	99.6784	21.27
123	7	1	2009	2	Bone	239.271	5.78055	21.6588	0.844399	8.04886	117.001	118.757
124	7	1	2009	4	Bone	320.53	5.44742	20.8423	1.19606	8.6843	142.265	87.5535	12.42
125	7	1	2009	3	Bone	263.574	4.92862	22.0716	0.918759	6.96436	114.644	90.6438	1.16
126	7	1	2009	2	Bone	230.911	5.54551	23.6366	1.88002	9.091	96.5464		0.37
127	7	1	2009	2	Bone	236.055	6.00006	22.816	0.941062	5.52637	95.0536	110.764	0.47
128	7	1	2013	4	Bone	205.002	17.9502	20.4002	0.618006	5.50006	97.451	102.501	12.15
129	7	1	2013	2	Bone	201.275	16.4729	43.5277	0.675825	8.1819	68.0734	129.71	2.58
130	7	1	2013	3	Bone	221.252	5.83934	17.3573	0.283931	5.3572	61.2863	103.34	5.68
131	7	1	2013	2	Bone	190.716	6.21435	47.0898	0.576434	10.7144	68.5185	108.483	15.35
132	7	1	2013	3	Bone	206.068	5.70498	30.738	0.263609	6.39351	99.6895	95.1649	2.65
133	7	1	2013	1	Bone	301.432	5.78577	24.786	0.579292	7.14293	65.5721	115.787	4.56
134	7	1	2013	1	Bone	158.48	11.7392	31.3047	0.598702	5.86962	81.653	90.3922	3.82
135	7	1	2013	1	Bone		6.32734	21.9275	0.312003	5.4546	61.8006	90.0009	5.8
136	7	1	2013	3	Bone	334.702	7.1567	31.5184	1.64243	8.67479	69.832	107.64	10.85
137	7	1	2013	4	Bone	332.827	5.96477	19.0237	1.58684	7.41184	77.6125	106.907	2.72
138	7	1	2013	3	Bone	350.693	9.20699	26.8968	0.985872	11.3794	84.9319	116.38	5.02
139	7	1	2013	2	Bone	271.701	6.11327	22.0757	0.249059	7.35856	83.9442	87.3405	0.31
140	8	2	2013	3	Bone	226.122	4.61199	13.3882	0.315227	4.92542	120.897	103.12	2.91
141	8	2	2013	1	Bone	190.265	18.316	26.0529	0.0631585	5.52637	141.08	100.659	1.33
142	8	2	2013	2	Bone	230.794	4.18816	20.525	0.101882		136.576	76.6344	2.11
143	8	2	2013	2	Bone	182.537	4.8592	17.7467	0.194791	33.3806	103.818	92.6206
144	8	2	2013	1	Bone	159.865	5.01375	23.5071	0.166851		121.275	79.3159	0.27
145	8	2	2013	1	Bone	158.002	4.64005	16.5602	0.100801	24.0002	89.2409	100.001	2.04
146	8	2	2013	4	Bone	280.133	4.20783	15.7794	0.116884	4.67537	83.9619	99.001	0.5
147	8	2	2013	4	Bone	149.132	4.30439	16.0436	0.0165219	21.3046	90.2618	88.8705	3.28
148	8	2	2013	3	Bone	207.502	4.66671	17.0835	0.434171	5.00005	95.3343	91.1676	2.21
149	8	2	2013	2	Bone	165.835	5.16672	19.6669	0.317503	5.00005	141.668	104.751	0.68
150	8	2	2013	4	Bone	301.203	5.28005	19.1402	0.324003		96.181	145.921	0.38
151	8	2	2013	2	Bone	473.381	3.81822	16.0521	0.203768	4.67537	81.5852	85.9489	1.78
152	8	2	2013	2	Bone	221.863	4.32562	16.1862	0.109536	4.88377	100.396	87.8381	0.15
153	8	2	2013	1	Bone	221.615	4.74198	19.0647	0.296132	5.80651	110.324	98.4203	1.26
154	8	2	2013	4	Bone	185.785	4.48197	16.6628	0.266027	6.14464	110.278	88.4105	0.83
155	8	2	2014	3	Bone	163.848	4.78851	16.5579	0.792123	4.61543	145.04	86.4239	3.16
156	8	2	2014	3	Bone	115.001	4.72227	17.3891	0.280558	4.44449	112.779	83.2786	0.81
157	8	2	2014	2	Bone	180.716	4.78576	15.8573	0.408576	5.00005	98.001	89.6438	1.14
158	8	2	2014	2	Bone	167.402	4.62005	18.5402	0.246602	6.00006	72.1207	87.0009	5.36
159	8	2	2014	3	Bone	86.6206	4.47892	18.7608	0.546343	4.64793	107.41	82.1839	3.82
160	8	2	2014	2	Bone	115.963	4.78851	15.5771	0.420004	5.19236	128.136	82.097	0.6
161	8	2	2014	3	Bone	169.232	5.00005	16.7694	0	5.38467	117.617	74.77	0.91
162	8	2	2014	2	Bone	161.089	4.95657	15.9784	0.56218	5.21744	46.5657	97.3705	1.93
163	8	2	2014	2	Bone	124.899	4.34698	14.4491	0.14694	4.89801	74.8171	106.654	3.67
164	8	2	2014	3	Bone	123.262	5.28266	19.9567	0.440222	5.21744	72.0659	81.9139	3.41
165	8	2	2014	2	Bone								1.12
166	8	2	2014	1	Bone								1.12
167	8	2	2014	4	Bone	154.829	4.72419	12.0001	0.0617248	3.79314	91.5871	94.2423	0.65
168	8	2	2014	2	Bone	228.752	5.06255	22.6877	0.54938	5.00005	104.126	89.8134	1.33
169	8	2	2014	3	Bone								0.85
170	8	2	2014	1	Bone	265.457	5.36369	23.3639	0.145456	5.4546	60.0915	87.7282	0.67
171	8	2	2014	2	Bone	212.555	4.24472	13.5959	0.525963		59.2346	157.119	3.46
172	8	2	2014	4	Bone	0	4.51617	16.0485	0.140324	36.2907	0	111.13	8.35
173	8	2	2014	3	Bone								1.45
174	8	2	2014	2	Bone	147.354	3.85298	14.1178	0.0764714	2.64709	81.6185	85.0597	6.93
175	8	2	2014	1	Bone	267.503	4.83338	13.3751	0.135418	22.0836	51.4172	103.251	0.26
176	8	2	2014	3	Bone	135.791	4.89479	20.1318	0	5.52637	99.3168	78.0008	0.67
177	8	2	2014	4	Bone	226.366	5.4546	18.182	0	5.4546	138.001	105.819	0.84
178	8	2	2014	4	Bone	287.882	3.96974	12.7577	0.237275	44.5459	130.668	164.183	3.44
179	8	2	2014	2	Bone	150.64	5.0426	14.681	0.26362	4.46813	142.406	85.4689	6.72
180	8	2	2014	3	Bone	222.002	4.12945	10.0589	0.16306	3.52945	148.59	91.0597	2.37
181	8	2	2014	3	Bone	0		10.4913	0.535093	3.50881	0	93.4746	0.26
182	8	2	2014	2	Bone	181.156	3.63465	10.0386	0.184329	3.17311	114.03	86.7701	1.29
183	8	2	2014	4	Bone	138.335	5.41672	16.2502	0.555006	5.00005	99.6677	83.3342	0.41
184	8	2	2014	3	Bone	234.739	5.36847	23.5792	0.0621059	7.36849	156.949	85.6851	0.5
185	8	2	2014	2	Bone	215.627	4.27504	48.6005	0.0750008	1.23751	127.801	80.3633	0.98
186	8	2	2014	3	Bone								1.18
187	8	2	2014	4	Bone	0	3.12637	10.8566	0.264885	3.85443	0	92.7632	0.17
188	8	2	2014	2	Bone	191.445	4.36087	15.1857	0.0541243	4.32994	193.61	121.3	0.71
189	8	2	2014	3	Bone								1.03
190	8	2	2014	2	Bone	223.451	4.3966	14.4829	0.0568971	5.68971	72.6731	87.3629	0.84
191	8	2	2014	2	Bone	158.655	4.78851	16.6732	0.181733	4.61543	58.039	82.097	3.04
192	8	2	2014	4	Bone	196.465	4.06102	13.4635	0.0570737	3.29272	98.2693	101.05	1.63
193	8	2	2014	2	Bone								0.25
194	8	2	2014	3	Bone	202.107	4.68426	16.2633	0.424215	5.26321	70.6323	93.7378	2.17
195	8	2	2014	1	Bone								0.66
196	8	2	2014	2	Bone	0	3.40687	10.6506	0.174974	3.6384	0	89.4055	0.26
197	8	2	2014	2	Bone	216.33	3.63285	12.6329	0.181174	3.98441	62.2272	86.1571	0.05
198	8	2	2014	1	Bone	247.622	4.52385	13.0954	0.285717	5.23815	47.3338	114.144	1.49
199	8	2	2014	3	Bone	321.913	4.31465	12.135	0.537646		61.8883	143.698	2.31
200	8	2	2014	1	Bone								0.66
201	8	2	2014	1	Bone	144.232	4.12504	15.6925	0.0977894	3.46157	113.107	119.136	1.16
202	8	2	2014	3	Bone	160.864	4.44832	15.5174	0	5.68971	192.881	86.4836	1.54
203	8	2	2014	3	Bone	0	4.22965	28.1272	0.261936		0	111.028	1.78
204	8	2	2014	1	Bone	381.604	4.26004	11.8801	0.240002		69.8707	170.912	0.21
205	8	2	2014	1	Bone	180.002	4.37293	14.5934	0.0122035	3.55936	51.9666	82.3737	0.77
206	8	2	2014	2	Bone	0	4.15037	33.2356	0.377455	25.1637	0	87.9421	3.19
207	8	2	2014	2	Bone	0	3.59013	11.5957	0.217471	3.71393	0	79.313	2.38
208	8	2	2014	3	Bone	206.6	4.11344	14.4125	0.0992793	3.4021	59.5057	90.9287	0.04
209	8	2	2014	2	Bone	199.093	4.5455	19.182	0.321367	5.90915	118.774	103.592	2.13
210	8	2	2014	2	Bone	91.3963	4.88377	17.8955	0.10535	24.07	96.1754	90.7335	0.63
211	8	2	2014	4	Bone	168.283	4.50005	11.672	0.35766	4.68755	102.985	90.9384	7.87
212	8	2	2014	2	Bone	274.003	4.55005	15.0002	0.0560006	4.50005	82.9508	100.351
213	8	2	2014	4	Bone	284.289	5.00005	14.4763	0.568577	5.71434	75.096	110.43	7.59
214	8	2	2014	1	Bone	124.139	3.86211	12.8622	0.0179312	3.44831	93.1389	116.415	1.72
215	8	2	2014	1	Bone	128.622	4.24142	15.0346	0.268968	4.82763	75.1042	116.829
216	8	2	2014	3	Bone	189.072	4.88377	18.1397	0	5.58145	91.7451	81.559	0.45
217	8	2	2014	4	Bone	207.807	4.42687	14.0855	0.467932	4.75615	149.599	125.672	4.13
218	8	2	2014	2	Bone	238.288	5.48577	23.2288	0.175716	6.00006	97.9724	95.0581	1.45
219	8	2	2014	1	Bone	360.004	4.3966	32.4831	0	4.13797	83.4319	94.1906
220	8	2	2014	1	Bone	208.802	4.44004	19.7402	0	4.20004	86.8809	93.0609	0.16
221	8	2	2014	1	Bone	134.119	4.94123	21.1179	0.217649	5.29417	150.119	169.178	1.65
222	8	2	2014	2	Bone	190.59	4.09416	12.1413	0.500476	4.58828	101.119	127.801	1.15
223	8	2	2014	4	Bone	164.425	5.13467	21.0579		5.76929	88.1547	122.251	0.88
224	8	2	2015	2	Bone	218.931	4.42862	14.1787	0.139287	5.71434	88.6795	84.108	1.77
225	8	2	2015	1	Bone	268.527	4.623	18.8854	0.354594	6.39351	67.2302	90.7386	2.08
226	8	2	2015	1	Bone	306.293	4.83876	17.4195	0.269519	5.80651	97.0655	90.4364	0.15
227	8	2	2015	2	Bone	265.591	4.6324	16.059	0.180443	6.17653	67.1477	98.4716	2.56
228	8	2	2015	1	Bone	225.002	5.37505	22.3752	0.0912509	6.25006	138.814	87.1884	1
229	8	2	2015	1	Bone	294.378	5.25005	28.2503	0.209377	6.25006	59.5006	109.939	0.15
230	8	2	2015	1	Bone	231.066	5.0426	24.1917	0.0740433	7.65965	86.1072	110.81	1.61
231	8	2	2015	1	Bone	251.253	5.12505	21.1877	0.196877	6.87507	96.126	110.064	1.67
232	8	2	2015	1	Bone	235.612	5.19517	36.8052	0.254637	7.31715	141.148	107.269	2.37
233	8	2	2015	3	Bone	260.003	5.00005	17.9446	0.0872231	6.66673	89.3898	104.223	1.31
1	1	1	2009	2	Tooth	251.907	4.61909	17.8573	0.437623	63.334	148.716	174.002
2	1	1	2009	2	Tooth	96.7357	5.26536	36.4902	0.350208	45.3066	113.573	120.858	5.34
3	1	1	2009	1	Tooth	73.2211	4.83056	20.6443	0.408818	46.7801	104.95	83.4924	0.57
4	1	1	2009	3	Tooth	138.52	4.44449	15.4446	0.408152	45.9264	127.705	111.149	1.59
5	1	1	2009	2	Tooth	139.501	4.35004	15.1127	0.214502	14.6251	85.1259	81.3383	1.03
6	1	1	2009	3	Tooth	193.293	4.59498	22.4812	0.470131	74.4311	110.925	101.431	3.47
7	1	1	2009	4	Tooth	202.145	4.10718	12.7144	0.743222	52.1434	137.144	149.859	12.89
8	1	1	2009	2	Tooth	121.958	4.30439	17.0545	0.104023	18.9132	111.197	98.7401	2.28
9	1	1	2009	4	Tooth								0.45
10	1	1	2009	1	Tooth	90.4421	4.58828	19.9855	0.322944	27.7944	99.8834	87.795	0.42
11	1	1	2009	1	Tooth	141.942	4.65676	25.254	0.433885	121.792	98.4637	95.2845	0.74
12	2	2	2010	4	Tooth								0.57
13	2	2	2010	2	Tooth	93.3343	4.03337	12.6668	0.0940009	94.6676	53.2005	90.2009	6.15
14	2	2	2010	4	Tooth	209.425	4.73082	14.4232	0.390004	148.848	71.7123	140.713	10.02
15	2	2	2010	3	Tooth	314.855	3.92083	18.6537	0.269409	235.25	107.556	127.843	3.99
16	2	2	2010	1	Tooth	181.178	4.58828	18.2943	0.533535	58.8241	62.1771	75.9419	0.74
17	2	2	2010	1	Tooth	216.002	5.02505	18.5252	0.554256	68.2507	65.2507	74.9257	0.66
18	2	2	2010	2	Tooth	201.15	4.623	17.6067	0.319675	152.461	75.6401	120.296	6.44
19	2	2	2010	2	Tooth	120.846	4.90146	15.1269	0.275073	107.325	57.9724	100.015	0.92
20	2	2	2010	1	Tooth	104.044	4.91494	20.8725	0.330003	42.7664	66.9581	84.0647	0.35
21	2	2	2010	1	Tooth	216.209	4.50005	15.776	0.426211	96.2079	98.2768	123.725	2.39
22	2	2	2010	4	Tooth								12.26
23	2	2	2010	2	Tooth	257.096	4.43028	12.349	0.380585	177.211	62.0239	117.734	4.85
24	2	2	2010	1	Tooth	164.002	4.93338	20.8002	0.297336	42.6671	113.868	95.401	1.34
25	2	2	2010	1	Tooth	159.232	5.07697	18.4617	0.263849	35.385	65.3083	80.6162	0.97
26	2	2	2010	2	Tooth	228.623	4.75867	16.1898	0.237933	54.3109	91.0354	109.139	1.52
27	2	2	2010	1	Tooth	154.84	5.61296	23.4196	0.291293	69.6781	65.3232	82.3557	2.12
28	2	2	2010	2	Tooth	143.299	4.30855	14.5214	0.418089	69.8943	57.8942	98.6818	1.41
29	2	2	2010	4	Tooth	300.003	4.2429	14.4001		352.289	79.3722	180.73	9.38
30	2	2	2010	1	Tooth	162.224	5.88895	23.8891	1.22335	130.001	46.556	102.779	1.78
31	2	2	2010	1	Tooth	171.095	4.87505	19.2189	0.330941	112.501	54.8912	79.7352	1
32	2	2	2010	2	Tooth	176.502	4.45004	14.9001	1.06501		45.1505	106.301	3.5
33	2	2	2010	3	Tooth	253.92	4.36087	12.031	0.463613		63.279	126.96	8.43
34	2	2	2010	1	Tooth	131.853	4.14819	15.5927	0.250373	67.4081	57.1487	73.5563	1.94
35	2	2	2010	2	Tooth	206.914	4.72064	15.4413	0.147796	277.944	56.78	103.589	2.47
36	2	2	2010	1	Tooth	154.567	4.07613	13.6306	0.327395	165.328	69.5224	85.2074	0.23
37	2	2	2010	2	Tooth	206.172	4.46813	15.8299	0.395749	88.086	66.3836	98.618	0.44
38	2	2	2010	1	Tooth	120.939	4.64067	18.6096	0.173439	117.189	68.5319	101.345	0.06
39	2	2	2010	1	Tooth	141.986	13.4429	27.4125	0.0533593	32.2904	67.8327	111.871	1.56
40	2	2	2012	1	Tooth	228.402		30.4803	0.096401	77.6008	81.4808	119.681	6.4
41	2	2	2012	3	Tooth	385.677	3.83658	16.5579	0.624237	85.6739	102.607	137.078	14.11
42	2	2	2012	1	Tooth	161.686	4.4211	19.4212	0.209371	111.475	94.7062	102.222	9.23
43	2	2	2012	3	Tooth	331.718	4.62862	16.7145	0.809151	125.144	76.4579	132.344	7.79
44	3	2	2009	3	Tooth	337.503	4.50005	16.2694	0.355388	108.463	116.828	112.79	5.32
45	3	2	2009	4	Tooth	308.441	4.26567	16.2658	0.331878	232.502	98.2979	124.407
46	3	2	2009	1	Tooth	177.502	4.70005	17.3002	0.846008	35.0004	79.6008	74.1007	0.57
47	3	2	2009	1	Tooth	198.487	3.96974	16.1517	0.245457	40.6065	77.9402	71.031	2.04
48	3	2	2009	1	Tooth	151.365	4.90914	24.4093	0.390004	40.9095	73.3644	88.91	1.01
49	3	2	2009	1	Tooth	229.027	4.0976	16.9758	0.171953	70.6105	98.0498	79.3545	0.1
50	3	2	2009	1	Tooth	158.144	4.45719	21.0431	0.0437147	48.4291	100.33	83.658	0.82
51	3	2	2009	1	Tooth	250.437	4.30439	17.9132	0.32696	22.1741	117.479	76.2616	2.54
52	3	2	2009	1	Tooth	274.939	4.13928	17.5065	0.576461	17.0888	140.09	80.8109	4.74
53	3	2	2009	3	Tooth	310.277	4.35621	15.9043	0.387949	322.195	80.5077	133.686	13.51
54	3	2	2009	2	Tooth	178.002	3.82861	13.6001	0.271431	37.7147	94.0009	94.8581	6.66
55	3	2	2009	3	Tooth	215.272	4.4595	14.0677	0.177569	133.38	73.4602	135.164	2.39
56	3	2	2009	3	Tooth	243.717	4.28576	13.1716	0.363432		76.2865	86.5152	3.99
57	4	1	2009	1	Tooth	155.716	4.47624	25.4288	0.630006	10.4763	96.7629	79.3817	3.31
58	4	1	2009	1	Tooth	109.132	4.73918	21.348	0.261307	26.9568	72.6094	75.479	2.79
59	4	1	2009	4	Tooth	187.085	4.62505	30.4586	0.196669	32.0837	105.918	108.918
60	4	1	2009	2	Tooth	128.472	3.98828	25.9414	0.5453	30.7062	81.8832	96.2127	0.4
61	4	1	2009	1	Tooth	116.843	4.4211	27.2371	0.288556	21.316	81.4745	97.9747	6.85
62	4	1	2009	3	Tooth	133.522	4.69019	21.5918	0.624513	39.7187	88.3107	107.114	0.74
63	4	1	2009	4	Tooth	171.391	3.80559	19.8335	1.28668	26.1114	0	123.557	8.65
64	4	1	2009	2	Tooth	145.963	4.61543	21.2887	0.18404	9.23086	75.0008	85.847	0.38
65	4	1	2009	2	Tooth	149.718	3.9057	15.6228	0.140662	66.5101	117.879	103.982	0.93
66	4	1	2009	3	Tooth	135.284	4.41514	20.6606	1.06303	26.038	102.737	114.058	10.03
67	4	1	2009	2	Tooth	134.034	4.6936	34.2584	0.927106	28.0648	93.9203	119.662	5.63
68	4	1	2009	4	Tooth	149.518	4.01617	23.0809	0.446617	21.2905	96.8235	147.147	0.65
69	4	1	2009	2	Tooth	111.751	4.68755	21.6752	0.351754	31.5003	95.0635	100.539	0.78
70	4	1	2010	1	Tooth	145.314	5.81256	24.469	0.220315	14.0626	121.501	93.4697	2.25
71	4	1	2010	3	Tooth	109.525	5.28577	27.8098	0.119049	18.0954	94.0009	111.668	10.44
72	4	1	2013	1	Tooth	71.715	3.91432	24.886	0.248574	17.143	93.2295	108.658	2.03
73	4	1	2013	4	Tooth	88.2152	4.10718	32.8932	0.231788	43.929	90.5366	113.215	3.28
74	4	1	2013	2	Tooth	174.377	4.16254	19.2002	0.676507	30.0003	127.164	103.914	1.38
75	4	1	2013	1	Tooth	99.5465	4.06368	16.2274	0.0763644	20.7275	78.3281	96.5737	2.75
76	4	1	2013	1	Tooth	100.533	4.11706	26.5215	0.375961	22.3406	88.3732	90.4477	0.58
77	4	1	2013	4	Tooth	84.6883	3.90629	24.9377	0.221877	31.2503	110.189	121.564	1.23
78	4	1	2013	4	Tooth	121.501	4.85005	32.0503	0.734007	25.0003	75.0508	124.451	9.49
79	4	1	2013	1	Tooth	132.255	4.52117	28.3947	0.437751	23.2397	103.987	97.7756	2.3
80	4	1	2013	1	Tooth	69.0705	4.74423	24.977	0.141629	16.0467	65.7914	97.0475	0.82
81	4	1	2013	3	Tooth	131.21	3.85718	19.5496	0.347476	21.0991	103.089	140.935	9.09
82	4	1	2013	1	Tooth	118.653	4.1124	29.5621	0.297306	11.4608	89.2256	85.3492	0.34
83	5	1	2009	1	Tooth	200.296	4.72064	19.2796	0.527211	74.1184	55.1917	79.589
84	5	1	2009	4	Tooth	261.336	4.23338	15.3002		239.002	100.834	143.201	15.43
85	5	1	2009	4	Tooth	202.299	4.29734	25.1354	0.827846	19.0542	89.9604	141.285	6.4
86	5	1	2009	2	Tooth	278.185	5.52278	20.7275	0.487505	25.9094	115.706	100.706	6.39
87	5	1	2009	2	Tooth	316.289	4.71433	17.5716	0.518148	56.572	92.8724	108.987	1.75
88	5	1	2009	4	Tooth	226.856	4.31465	16.0114	0.183036	110.226	112.653	115.72	1.55
89	5	1	2009	1	Tooth								1.37
90	5	1	2009	1	Tooth	126.775	4.6936	32.2745	0.253551	23.226	81.2427	79.9847	1.64
91	5	1	2009	3	Tooth	248.316	4.55426	15.0724	0.310124	116.387	90.1816	102.832	0.64
92	5	1	2009	1	Tooth	268.098	4.76195	19.0002	0.357146	97.62	68.1912	75.4769	0.6
93	5	1	2009	3	Tooth	238.238	4.94123	26.0591	0.693536	41.1769	125.001	119.825	0.99
94	5	1	2009	1	Tooth	210.859	5.14291	18.1716	1.32687	60.8578	96.0867	115.287	0.96
95	5	1	2009	3	Tooth	213.973	4.19122	18.5737	1.09281	41.471	93.3098	119.075	1.97
96	5	1	2009	2	Tooth	300.615	5.32658	19.3471	0.197145	101.634	55.0414	91.7764	2.33
97	5	1	2009	2	Tooth	161.82	4.45459	15.5911	0.934555	32.2731	75.0462	97.4101	8.77
98	5	1	2009	4	Tooth	229.462	4.21626	19.9867	2.02907	64.0547	140.312	137.434	2.53
99	5	1	2009	1	Tooth	286.431	5.28577	24.4288	0.563577	19.2859	70.5007	88.5009	1.96
100	5	1	2009	3	Tooth	271.688	4.44948	27.2362	0.994055	34.3824	83.0233	106.585	0.37
ID	5	1	2009	2	Tooth	265.387	4.89236	23.031	1.65694	43.8466	99.601	97.5702	4.82
102	5	1	2009	1	Tooth	254.548	4.68187	27.1821	0.637734	38.6368	95.2737	92.4555	3.3
103	5	1	2009	1	Tooth	267.212	5.23261	22.1863	0.0606983	18.8374	65.7216	79.6752	0.68
104	6	1	2009	2	Tooth	189.902	4.29004	17.7002	1.32391	45.0005	116.551	110.521	9.15
105	6	1	2009	2	Tooth	174.002	4.64005	19.3602	0.760808	46.8005	152.282	120.601	1.02
106	6	1	2009	3	Tooth	317.73	4.36368	15.8638	0.968646	74.0917	171.774	112.956	0.88
107	6	1	2009	1	Tooth	164.239	4.8814	18.7629	0.781025	32.5427	100.73	80.5432	0.86
108	6	1	2009	1	Tooth	274.785	4.52178	18.8263	0.162176	30.8699	87.9574	74.0007	2.15
109	6	1	2009	3	Tooth	254.003	4.52005	17.6802	2.05242	164.402	119.361	130.121	4.03
110	6	1	2009	1	Tooth	172.375	4.72886		0.236952	11.695	126.967	94.3738	0.38
111	6	1	2009	1	Tooth	236.055	5.44742	21.6318	0.217107	41.053	104.685	68.7638	1.13
112	6	1	2010	2	Tooth	189.902	4.29004	17.7002	1.32391	45.0005	116.551	110.521	8.88
113	6	1	2010	4	Tooth	299.08	4.10773	13.754	1.25309	276.926	155.909	150.002	7.15
114	6	1	2010	3	Tooth	200.706	4.73244	17.3664	0.266622	151.269	153.34	123.001	0.63
115	7	1	2009	2	Tooth	220.437	4.27178	17.7719	0.494353	22.8263	88.077	106.664	1.06
116	7	1	2009	1	Tooth	151.164	4.6047	24.884	0.0706984	45.1167	94.5591	74.0473	1.84
117	7	1	2009	2	Tooth	312.108	4.78952	16.1581	0.353161	38.9478	114.685	101.896	0.06
118	7	1	2009	1	Tooth	200.826	4.16475	15.5649	0.859067	64.9418	80.9655	80.9655	0.78
119	7	1	2009	2	Tooth	270.392	4.36368	18.156	0.149612	169.482	90.1567	96.8581	1.44
120	7	1	2009	3	Tooth	236.068	4.81972	20.7543	1.66821	86.5582	110.017	121.083	12.57
121	7	1	2009	2	Tooth	220.846		17.7833	0.707718	104.82	109.085	96.001	0.44
122	7	1	2009	4	Tooth	254.065	4.5938	19.9689	0.588287	49.2192	148.361	153.377
123	7	1	2009	2	Tooth	347.808	3.65857	12.1952	1.11221	64.3909	132.343
124	7	1	2009	4	Tooth	256.57	4.70154	19.2987	0.588364	145.076	133.21	97.2995	9.44
125	7	1	2009	3	Tooth	257.003	4.43338	20.1669	0.651007	124.335	120.001	107.101	7.57
126	7	1	2009	2	Tooth	260.003	5.00005	20.2943	0.86942	190.59	117.589	133.354	0.34
127	7	1	2009	2	Tooth	303.336	5.33339	31.167	0.365837	144.168	140.751	117.585	0.35
128	7	1	2013	4	Tooth	246.578	6.45212	24.4934	0.526033	85.8913	94.4393	147.988	11.66
129	7	1	2013	2	Tooth	158.002		23.5502	0.206502	74.0007	58.5506	113.401	4.51
130	7	1	2013	3	Tooth	251.691	5.06499	19.169	0.246626	137.923	62.65	141.781	4.25
131	7	1	2013	2	Tooth	200.284		21.127	0.151692	261.974	68.1134	115.142	0.59
132	7	1	2013	3	Tooth	197.145	12.943	27.6003	0.257145	67.715	99.601	114.558	5.89
133	7	1	2013	1	Tooth	277.927	10.868	30.3965	0.265474	69.0573	73.5856	130.36	1.14
134	7	1	2013	1	Tooth	121.691	12.8452	32.62	0.434371	63.3809	74.9585	89.6629	0.33
135	7	1	2013	1	Tooth	99.7684	6.20936	23.7212	0.26791	50.2331	65.2332	95.3033	1.87
136	7	1	2013	3	Tooth	309.11		23.4645	1.06019	145.18	71.7329	124.233	8.26
137	7	1	2013	4	Tooth	356.743	8.02182	19.3698	1.31545	187.828	85.24	164.741	9.32
138	7	1	2013	3	Tooth	382.329	5.79076	19.9537	1.07652	129.071	83.2334	184.188	3.91
139	7	1	2013	2	Tooth	291.074	8.2858	26.9288	0.18893	105.358	81.9651	106.251	0.27
140	8	2	2013	3	Tooth	264.485	4.17246	16.2415	0.275865	140.691	118.001	124.346	1.89
141	8	2	2013	1	Tooth	222.669	5.60006	26.9336	0.0546672	24.6669	113.934	92.9343	0.56
142	8	2	2013	2	Tooth	216.737	5.08168	18.0614	0.153063	4.89801	139.287	77.0824	1.52
143	8	2	2013	2	Tooth	198.184	4.18186	15.2729	0.245002	4.5455	108.319	116.183
144	8	2	2013	1	Tooth	280.003	5.06672	23.8669	0.201335	7.33341	104.801	79.4675	0.23
145	8	2	2013	1	Tooth	160.002	4.22732	12.7274	0.0959101	4.09095	89.8191	84.5463	0.73
146	8	2	2013	4	Tooth	254.035	4.83876	14.6614	0.050807	58.0651	95.13	105.872	0.97
147	8	2	2013	4	Tooth	166.306	4.63048	20.2176	0.0417395	121.958	87.327	99.001	2.3
148	8	2	2013	3	Tooth	230.002	4.60005	25.6003	0.516005	16.6668	116.468	112.134	2.02
149	8	2	2013	2	Tooth	150.676	4.28094	14.4608	0.433825	57.3039	167.53	113.866	0.68
150	8	2	2013	4	Tooth	220.255	4.48106	17.7344	0.331902	5.69626	104.887	102.457	0.36
151	8	2	2013	2	Tooth	455.838	4.33338	13.2501	0.108334	101.668	84.1258	111.626	0.96
152	8	2	2013	2	Tooth	214.764	4.33338	14.0478	0.361432	41.9052	106.572	100.668	0.08
153	8	2	2013	1	Tooth	171.113	4.66671	15.6113	0.0766674	56.1117	110.668	94.1121	0.23
154	8	2	2013	4	Tooth	248.278	4.62074	17.0347	0.228623	42.0694	118.967	119.139	1.18
155	8	2	2014	3	Tooth	170.668	4.36671	15.5668	0.587673	24.0002	140.035	105.934	0.29
156	8	2	2014	3	Tooth	124.938	4.48106	18.0761	0.30418	42.1523	142.634	117.419	2.82
157	8	2	2014	2	Tooth	201.767	5.00005	17.1178	0.415298	35.2945	106.236	104.766	1.06
158	8	2	2014	2	Tooth	203.525	4.26141	17.8297	0.150002	54.2051	58.5347	98.5578	2.43
159	8	2	2014	3	Tooth	146.317	4.63163	19.1055	0.457373	94.2115	162.791	109.317	2.52
160	8	2	2014	2	Tooth	106.422	4.2632	16.2317	0.364425	32.5266	122.401	101.433	0.67
161	8	2	2014	3	Tooth	183.136	4.52243	17.239	0.0658216	58.2095	131.419	112.971	2.09
162	8	2	2014	2	Tooth	158.771	4.89236	16.2463	0.437081	174.002	44.6312	108.74	0.33
163	8	2	2014	2	Tooth	135.519	4.81039	21.0002	0.120518	17.5864	93.2596	120.57	2.52
164	8	2	2014	3	Tooth	133.668	4.56671	24.4669	0.28567	144.668	85.4342	99.2343	2.72
165	8	2	2014	2	Tooth								1.79
166	8	2	2014	1	Tooth								2.06
167	8	2	2014	4	Tooth	232.766	3.67843	10.2815	0.0898501	12.3619	79.5385	97.3276	0.04
168	8	2	2014	2	Tooth	232.002	5.80006	21.2002	0.612006	26.0003	114.401	143.501	1.79
169	8	2	2014	3	Tooth								1.56
170	8	2	2014	1	Tooth	217.336	4.36671	17.0335	0.0390004	8.00008	46.4338	93.2676	0.81
171	8	2	2014	2	Tooth	211.202	4.52005	10.4001	0.378804	4.40004	49.4405	95.401	1.01
172	8	2	2014	4	Tooth	0	3.11354	9.92442	0.172867	3.24328	0	80.2711	0.02
173	8	2	2014	3	Tooth								1.73
174	8	2	2014	2	Tooth	166.706	4.36368	19.432	0.0405686	15.682	92.8987	93.7509	3.96
175	8	2	2014	1	Tooth	223.258	4.01167	10.0466	0.164653	3.83725	57.5587	87.9079	0.51
176	8	2	2014	3	Tooth	159.043	4.31511	21.6578	0	21.3701	107.96	115.029	1.1
177	8	2	2014	4	Tooth	268.407	4.08515	15.0321	0	70.2135	153.767	132.289	0.62
178	8	2	2014	4	Tooth	296.121	4.16475	13.059	0.22059	3.88239	127.342	123.672	3.78
179	8	2	2014	2	Tooth	162.502	4.62505	15.3752	0.255003	65.834	160.377	102.959	0.78
180	8	2	2014	3	Tooth	206.788	4.57147	13.893	0.241074	94.6438	152.43	114.537	0.85
181	8	2	2014	3	Tooth	0	4.44113	13.6859	0.548344	74.321	0	98.1128	2.21
182	8	2	2014	2	Tooth	179.074	4.36087	15.6187	0.125878	46.7015	176.352	108.125	3.14
183	8	2	2014	4	Tooth	147.393	4.95657	16.2393	0.523049	100.436	119.088	118.045	1.66
184	8	2	2014	3	Tooth	261.198	4.23917	15.7502	0.0798921	37.8265	183.132	111.164	0.23
185	8	2	2014	2	Tooth	228.336	4.54171	29.2503	0.0612506	51.6672	125.71	98.4593	0.98
186	8	2	2014	3	Tooth								0.51
187	8	2	2014	4	Tooth	0	3.92716	12.3483	0.201217	36.0327	0	109.07	0.31
188	8	2	2014	2	Tooth	182.31	3.85718	12.4287	0.0280223	62.3083	124.485	110.507	2.06
189	8	2	2014	3	Tooth								2.64
190	8	2	2014	2	Tooth	235.717	4.77556	16.8369	0.0397963	49.5923	75.1844	102.307	0.43
191	8	2	2014	2	Tooth	160.359	4.35719	15.1787	0.245002	91.0723	58.2863	108.858	0.6
192	8	2	2014	4	Tooth	186.802	4.48004	15.3602	0.0392004	30.0003	113.161	126.161	0.85
193	8	2	2014	2	Tooth								0.27
194	8	2	2014	3	Tooth	205.354	4.81695	16.7326	0.273806	111.973	77.0712	124.142	1.93
195	8	2	2014	1	Tooth								0.86
196	8	2	2014	2	Tooth	0	3.84258	12.9026	0.169919	135.019	0	118.873	0.56
197	8	2	2014	2	Tooth	216.992	4.22334	13.4273	0.118836	49.8063	69.8162	116.04	0.46
198	8	2	2014	1	Tooth	177.979	4.34836	12.3035	0.367082	17.1912	48.9106	116.091	0.51
199	8	2	2014	3	Tooth	198.002	4.11004	9.8101	0.600006	5.10005	55.4706	98.281
200	8	2	2014	1	Tooth								0.98
201	8	2	2014	1	Tooth	173.573	3.96433	13.1787	0.0750008	3.57146	93.1081	109.644	0.21
202	8	2	2014	3	Tooth	168.335	4.29171	16.8335	0	27.0836	173.335	120.543	6.72
203	8	2	2014	3	Tooth	0	3.65857	14.6953	0.281405	4.57322	0	83.5984	0.64
204	8	2	2014	1	Tooth	345.209	4.27402	14.1782	0.288496	4.10963	60.1239	100.604	0.33
205	8	2	2014	1	Tooth	171.252	4.50005	19.1669	0.0300003	53.7505	69.5424	82.2925	0.4
206	8	2	2014	2	Tooth	0	3.50413	11.2501	0.485968	3.38118	0	66.5785	2.17
207	8	2	2014	2	Tooth	0	3.86204	24.7788	0.145831	26.5708	0	94.45	1.8
208	8	2	2014	3	Tooth	187.185	4.52117	14.4508	0.0392962	54.5076	63.3809	111.128	0.18
209	8	2	2014	2	Tooth	194.335	4.50005	29.5003	0.279336	76.3341	110.868	110.068	1.91
210	8	2	2014	2	Tooth	177.189	4.7813	23.4846	0.15422	6.09381	95.7666	95.5322	0.17
211	8	2	2014	4	Tooth	204.342	4.86797	15.6794	0.166983	49.2458	120.454	124.077	3.07
212	8	2	2014	2	Tooth	289.435	4.12504	13.9774	0.0712507	96.8192	77.319	123.001
213	8	2	2014	4	Tooth	330.003	4.52464	10.7706	0.686564	41.8037	84.8861	169.231	7.06
214	8	2	2014	1	Tooth	111.054	4.78952	17.2107	0	13.158	89.4746	107.791	1.98
215	8	2	2014	1	Tooth	110.746	4.37238	15.2236	0.207449	22.0215	86.3945	114.767
216	8	2	2014	3	Tooth	200.419	4.29171	12.5418	0.0754174	28.7503	94.0843	139.043	0.34
217	8	2	2014	4	Tooth	319.868	4.58113	15.1623	0.406626	35.676	130.623	127.015	1.47
218	8	2	2014	2	Tooth	234.306	4.63296	17.6584	1.45786	22.0255	92.849	102.95	0.22
219	8	2	2014	1	Tooth	280.878	4.46254	28.5003	0.307128	15.7502	77.2133	73.5382
220	8	2	2014	1	Tooth	218.292	4.46057	26.0924	0.0785534	23.6844	80.014	102.198	0.67
221	8	2	2014	1	Tooth	118.262	4.86961	19.8263	0.139132	21.7393	153.088	90.1748	1.03
222	8	2	2014	2	Tooth	191.69	4.67537	16.169	0.42429	30.7795	110.65	124.248	0.93
223	8	2	2014	4	Tooth	190.771	4.3462	15.5002	1.0527	103.463	87.8086	173.425	0.79
224	8	2	2015	2	Tooth	301.157	4.73082	18.3463	0.347311	45.3851	123.924	108.886	0.41
225	8	2	2015	1	Tooth	261.565	4.9688	19.4533	0.22219	19.6877	69.9382	96.0478	1.05
226	8	2	2015	1	Tooth	322.829	4.72831	17.0545	0.188806	71.7398	100.86	101.153	1.13
227	8	2	2015	2	Tooth	155.602	4.68005	16.3202	0.200402	102.801	77.6408	103.001	0.72
228	8	2	2015	1	Tooth	265.591	4.6324	16.059	0.180443	6.17653	67.1477	98.4716	0.7
229	8	2	2015	1	Tooth	132.211	4.6047	14.8257	0.954428	128.025	62.7564	104.862	0.3
230	8	2	2015	1	Tooth	248.278	4.75867	22.3451	0.0658627	23.1037	81.4491	108.346	0.99
231	8	2	2015	1	Tooth	164.518	4.67747	19.1937	0.112259	12.9034	85.9363	89.4202	1.11
232	8	2	2015	1	Tooth	184.423	4.61057	19.9581	0.14337	14.2107	151.265	96.2852	1.74
233	8	2	2015	3	Tooth	242.86	5.04767	19.7145	0.0571434	28.5717	80.4294	115.573	1.39

## Sheet: Plants
Species	Site	Woodland cover	Barium concentration (mg/kg d.m.)	Copper concentration (mg/kg d.m.)	Iron concentration (mg/kg d.m.)	Manganese concentration (mg/kg d.m.)	Lead concentration (mg/kg d.m.)	Strontium concentration (mg/kg d.m.)	Zinc concentration (mg/kg d.m.)
Blackberry	1	Low	31.33	2.53	175.54	1294.68	0.85134	16.27	52.27
Blackberry	1	Low	12.38	6.95	80.38	662.86	0.57953	7.67	42.95
Blackberry	1	Low	13	9.2	82.3	608.01	0.2211	3.6	51.3
Blackberry	2	High	31.2	2.03	104.28	854.41	0.3144	13.8	45
Blackberry	2	High	10.21	5.55	80.87	602.56	0.13724	8.94	71.17
Blackberry	2	High	53.85	5.38	110.77	1507.71	0.23154	30.31	147.23
Blackberry	3	High	20.87	2.46	94.31	4085.26	0.03913	15.52	56.48
Blackberry	3	High	8.33	11.42	69.08	1046.68	2.32255	3.42	51.42
Blackberry	3	High	657.15	2.38	95.72	6080.06	0.14857	9.86	89
Blackberry	4	Low	10.91	7.18	117.73	1730.93	0.04909	12.18	48.55
Blackberry	4	Low	8.57	5.89	56.06	960.01	1.09544	7.03	24.69
Blackberry	4	Low	23.48	8.41	97.17	516.53	1.8986	19.57	37.04
Blackberry	5	Low	8.67	7.93	58.4	186.67	0.1996	4.93	34
Blackberry	5	Low	10.49	11.76	79.59	21.76	0.2471	6.82	60.35
Blackberry	5	Low	13.97	6.1	79.19	171.73	0.3879	9.1	39.31
Blackberry	6	Low	19.62	8.67	138.23	473.08	0.51808	14.31	15.81
Blackberry	6	Low	3.33	12	103.78	255.56	0.39445	1.56	64.11
Blackberry	6	Low	21.56	9.94	93.94	806.26	0.3149	19.97	67.5
Blackberry	7	Low	18	10.37	131.23	1542.87	0.16886	3.51	43.29
Blackberry	7	Low	2.9	11.32	127.36	38.71	0.2166	2.52	45.1
Blackberry	7	Low	57.69	12.46	56.92	1323.09	0.00915	10.62	46.31
Blackberry	8	High	7.11	5.25	83.37	39.47	0.07618	13.3	20.37
Blackberry	8	High	21.64	6.02	91.62	117.05	0.23902	20.46	20.41
Blackberry	8	High	28.54	7.76	125.27	275.86	0.1822	12.81	21.88
Silver birch	1	Low	21.72	7.09	72.26	484.14	1.01432	8.84	170.64
Silver birch	1	Low	40.54	7.3	87.89	849.74	0.26189	8.35	119.35
Silver birch	1	Low	19.38	3.94	66.63	1015.01	0.12375	5.31	163.81
Silver birch	2	High	39.75	4.8	78.53	906.01	0.1545	21	314.93
Silver birch	2	High	51.14	5.91	107.66	1740.02	0.17387	14.39	335.25
Silver birch	2	High	53.95	5.04	68.72	1476.32	0.23597	11.95	251.09
Silver birch	3	High	27.35	2.55	79.5	2301.2	3.85327	8.12	153.09
Silver birch	3	High		5.9	95.66	3250.32	0.29572	5.91	134.06
Silver birch	3	High	33.75	5.25	88.5	2737.53	1.1447	27.56	264.38
Silver birch	4	Low		6.16	64.78	1258.39	0.04297	21.89	134.35
Silver birch	4	Low	35.53	5.59	48.24	2115.81	2.94003	21.55	261.08
Silver birch	4	Low	27.1	7.84	112.07	1292.92	0.1608	20.9	162.29
Silver birch	5	Low	20.53	7.01	81.32	555.8	0.49185	11.68	250.66
Silver birch	5	Low	30.97	8.21	63	44.52	1.44679	10.06	131.61
Silver birch	5	Low	42	4.99	76.46	754.29	0.55629	12.09	417.86
Silver birch	6	Low	31.8	4.8	72.48	1536.02	0.2826	18.12	276.96
Silver birch	6	Low	21.25	5.13	102.13	325	0.15813	19.13	193.5
Silver birch	6	Low	33.66	7.39	148.54	468.3	0.04463	14.93	125.05
Silver birch	7	Low	35.45	7.31	56.91	2138.2	0.05455	10.09	148.73
Silver birch	7	Low	84.86	8.74	74.4	1302.87	0.04886	26.74	178.29
Silver birch	7	Low	31.88	8.63	83.72	2475.02	0.41063	9.38	279
Silver birch	8	High	41.36	6.99	69.38	217.87	0.06641	7.22	180.12
Silver birch	8	High	16.98	5.32	47.94	57.74	0.02943	5.38	214.59
Silver birch	8	High	19.38	3.9	47.75	246.88	0.08688	7.31	99.25
European blueberry	1	Low	16.5	2.25	51.6	1080.01	0.1188	1.5	16.5
European blueberry	1	Low	50	4	74.73	1658.2	0.20091	2.64	26.73
European blueberry	1	Low	34.84	5.71	65.71	1997.44	0.10936	1.84	14.52
European blueberry	2	High	49.46	5.73	49.46	2030.29	0.0112	3.89	19.78
European blueberry	2	High	56.76	6.32	62.92	1945.97	0.01541	4.22	19.22
European blueberry	2	High	30.81	7.86	60.41	2756.78	0.05919	2.92	21.41
European blueberry	3	High	55.5	2.02	63.3	5451.05	0.084	3.75	18
European blueberry	3	High	15.71	1.02	48	2262.88	0.55715	2	7.86
European blueberry	3	High	31.5	2.65	53.4	4104.04	1.65902	3	17.85
European blueberry	5	Low	83.25	9.08	58.95	204	0.4215	4.2	34.58
European blueberry	5	Low	97.5	9.08	68.25	216.75	1.39051	7.5	49.28
European blueberry	5	Low	110.19	8.61	64.35	614.82	1.42693	6.3	34.26
European blueberry	6	Low	77.59	4.19	142.04	1241.39	0.48828	9.52	45.72
European blueberry	6	Low	43	8.6	94.4	280	0.026	23.5	32.3
European blueberry	6	Low	34.5	8.68	98.1	585.01	1.85552	11.55	28.05
European blueberry	7	Low	28.7	9.4	75	3547.86	0.26087	8.74	36.13
European blueberry	7	Low	32.73	8.78	50.59	1985.47	0.30682	3	17.73
European blueberry	7	Low	46.96	7.73	64.3	2285.24	0.40435	5.74	46.04
European blueberry	8	High	67.5	8.33	47.42	480	0.83709	13.88	21.13
European blueberry	8	High	72.77	8.11	60.32	311.49	0.0434	7.66	30.45
European blueberry	8	High	73.68	6.53	33.84	1178.96	0.10211	10.26	18.63
Scots pine	1	Low	4.29	5.83	43.54	270.86	0.0497	1.03	59.83
Scots pine	1	Low	2.31	4.31	44.85	273.08	0.07154	1.23	38.77
Scots pine	1	Low	1.96	3.46	35.28	246.52	0.13304	0.91	29.22
Scots pine	2	High	5.77	4.51	55.04	162.69	0.0481	2.19	33.81
Scots pine	2	High	5.66	4.75	50.21	289.81	0.0193	3.06	47.94
Scots pine	2	High	6.45	3.65	31.23	211.62	0.0998	3.16	36.52
Scots pine	3	High	16.14	3.56	56.74	614.12	0.02647	2.03	40.94
Scots pine	3	High	17.12	5.31	30.88	180	0.64626	2.44	38.06
Scots pine	3	High	32.66	5.33	27.27	280	0.0368	3.8	32.27
Scots pine	4	Low	562.51	5.75	38.69	80.63	0.0175	2.75	32.19
Scots pine	4	Low	406.67	5.6	50.67	155.33	0.404	3.47	29
Scots pine	4	Low	530.36	6.27	45.32	150	0.20732	4.18	27.86
Scots pine	5	Low	58.36	7.25	40.67	91.67	4.15421	1	34
Scots pine	5	Low	48.97	5.6	28.19	282.36	0.15309	1.63	45.09
Scots pine	5	Low	67	4.76	23.74	87.41	0.3207	1.76	36
Scots pine	6	Low	5.36	6.75	66.43	123.22	0.2622	4.55	51.38
Scots pine	6	Low	8	5.66	77.3	140	0.1193	4.9	57.9
Scots pine	6	Low	6.32	5.11	69.95	121.05	0.01158	3.53	33.79
Scots pine	7	Low	12.58	7.56	27.1	493.55	0.16839	4.94	21.29
Scots pine	7	Low	14.25	6.48	84.6	435	0.43575	5.4	26.33
Scots pine	8	High	2.42	3.99	45.91	145.77	0.41544	0.93	43.17
Scots pine	8	High	2.88	5.65	26.83	35.77	0.1208	2.31	55.62
Scots pine	8	High	2.43	4.22	31.78	34.05	0.0254	1.46	43.7
